# Supplementary material for: Aspergillus oryzae Fermented Plumula Nelumbinis Against Atopic Dermatitis Through AKT/mTOR and Jun Pathways
Source: Pharmaceuticals (Basel). 2024 Dec 27;18(1):20. doi: 10.3390/ph18010020 (PMC11768159; doi:10.3390/ph18010020)
Supplement: Supplementary file 1 [file pharmaceuticals-18-00020-s001.zip]

Archive with 1 entries (1 files):
- pharmaceuticals-3376237-supplementary.pdf
